# Supplementary material for: Association of TaD14-4D, a Gene Involved in Strigolactone Signaling, with Yield Contributing Traits in Wheat
Source: Int J Mol Sci. 2021 Apr 3;22(7):3748. doi: 10.3390/ijms22073748 (PMC8038469; doi:10.3390/ijms22073748)
Supplement: Supplementary file 1 [file ijms-22-03748-s001.zip]

Archive with 5 entries (4 files):
- Supplementary Files/
- Supplementary Files/Figure S1.tif
- Supplementary Files/Figure S2.tif
- Supplementary Files/Table S1.xlsx
- Supplementary Files/Table S2.xlsx
