# Supplementary material for: Association of TaD14-4D, a Gene Involved in Strigolactone Signaling, with Yield Contributing Traits in Wheat
Source: Int J Mol Sci. 2021 Apr 3;22(7):3748. doi: 10.3390/ijms22073748 (PMC8038469; doi:10.3390/ijms22073748)
Supplement: Supplementary file 1 [file ijms-22-03748-s001.zip › Supplementary Files/Table S1.xlsx]

## Sheet: Table S1
Table S1. Primers used in this study.
Primer	Sequence of primer(5'-3')
Primers used for gene clone and polymorphism discovery
D14-4A-F1	CCAAACCAGACCAGGAAAGAA
D14-4A-R1	TCGGAGATAGTGGCTGGATAAT
D14-4B-F1	CCACACCAAACCAGACCCAG
D14-4B-R1	ACGTGCTACAGGACACACTC
D14-4D-F1	CAAAACGGAAACCACACCAAA
D14-4D-R1	CTGGTGCTACGGATGGACAG
D14-4A-cF1	TAGCCAGCCAGCCAGTAGTA
D14-4A-cR1	GTCTGGTAGGTGCAGTGGAG
D14-4B-cF1	CCACACCAAACCAGACCCAG
D14-4B-cR1	ACGTGCTACAGGACACACTC
D14-4D-cF1	CAAAACGGAAACCACACCAAA
D14-4D-cR1	ACGTGCTACAGGACACACTC
D14-4A-PF1	GCGATGGGCTGAAAGGATC
D14-4A-PR1	GCAGGTCGTCCACGTAAGC
D14-4B-PF1	GCGTGCCGTCCTTATCGT
D14-4B-PR1	GATCGGCGGTGTACTGTGAG
D14-4D-PF1	GTCGGGTTTTGTAAAGTATCGTG
D14-4D-PR1	ACCCGCACGTTCAGGATC
D14-1F	TGCTGCCGTACCTCATCC
D14-2F	CGTCTGCCAGAGCGTGTT
D14-1R	ATGGCGGAGACGGAGTGG
Primers used for molecular marker development
D14-4D-F1	CAAAACGGAAACCACACCAAA
D14-4D-R1	CTGGTGCTACGGATGGACAG
D14-4D-Indel-F1	ACCGGAGCAATCGATCAAGC
D14-4D-Indel-R1	CGCGGAGGTCCGTCTTGAA
D14-4D-250G/A-F1	CCAGCAGGAGCAGCGGAGGTA
D14-4D-250G/A-R1	TTGACGCTGCCGGCGCAGACGAATT
Primers used for qRT-PCR
D14-4A-qF1	ACGCTTACGTGGACGACCTG
D14-4A-qR1	CTTGGCGAAGAGGTCGGGGCGG
D14-4B-qF1	AAGCCTACGTGGACGACCTC
D14-4B-qR1	ATGAGGACGAGCTTGGCGAA
D14-4D-qF1	GACGCCTACGTGGACGACCTG
D14-4D-qR1	GGATGGAGGCGAGGATGC
Primers for plasmid constructing
4D-HapII-BD-EcoRI-F	CATGGAGGCCGAATTCATGCTCCGGTCCACGCAC
4D-HapII-BD-BamHI-R	GCAGGTCGACGGATCCCTAGTGCAAACGCAGTGAA
4D-HapII-nLUC-KpnI-F	CACGGGGGACGAGCTCGGTACCATGCTCCGGTCCACGCAC
4D-HapII-nLUC-SalI-R	ACGCGTACGAGATCTGGTCGACGTGCAAACGCAGTGAAAAGA
4D-HapII-P2YN-PacI-F	CATTTACGAACGATAGTTAATTAAATGCTCCGGTCCACGCAC
4D-HapII-P2YN-SpeI-R	ACCACTGCCACCTCCTCCACTAGTGTGCAAACGCAGTGAAAAGA
4D-HapII-163-HindIII-F	AGGACAGCCCAAGCTTATGCTCCGGTCCACGCAC
4D-HapII-163-BamHI-R	TGCTCACCATGGATCCGTGCAAACGCAGTGAAAAGA
D14-4D-BD-EcoRI-F	CATGGAGGCCGAATTCATGCTCCGGTCCACGCAT
D14-4D-BD-BamHI-R	GCAGGTCGACGGATCCCTAGAACCGGGCGAGCGCGC
D14-4D-nLUC-KpnI-F	CACGGGGGACGAGCTCGGTACCATGCTCCGGTCCACGCAT
D14-4D-nLUC-SaII-R	ACGCGTACGAGATCTGGTCGACGAACCGGGCGAGCGCGCG
D14-4D-P2YN-PacI-F	CATTTACGAACGATAGTTAATTAAATGCTCCGGTCCACGCAT
D14-4D-P2YN-SpeI-R	ACCACTGCCACCTCCTCCACTAGTGAACCGGGCGAGCGCGCG
D14-163-HindIII-F	AGGACAGCCCAAGCTTATGCTCCGGTCCACGCAT
D14-163-BamHI-R	TGCTCACCATGGATCCGAACCGGGCGAGCGCGCG
TaMAX2-AD-EcoRI-F	GGAGGCCAGTGAATTCATGGCGGAGGCGGCGGCG
TaMAX2-AD-BamHI-R	CGAGCTCGATGGATCCTTAATCAGGAATTTGCCGA
TaMAX2-cLUC-KpnI-F	GCGTCCCGGGGCGGTACCATGGCGGAGGCGGCGGCG
TaMAX2-cLUC-SalI-R	TACTCGAGCTTCGTCGACTTAATCAGGAATTTGCCGA
TaMAX2-P2YC-PacI-F	CATTTACGAACGATAGTTAATTAAATGGCGGAGGCGGCGGCG
TaMAX2-P2YC-SpeI-R	ACCACTGCCACCTCCTCCACTAGTATCAGGAATTTGCCGAAA
TaMAX2-163-HindIII-F	AGGACAGCCCAAGCTTATGGCGGAGGCGGCGGCG
TaMAX2-163-BamHI-R	TGCTCACCATGGATCCATCAGGAATTTGCCGAAA
TaD53-AD-EcoRI-F	GGAGGCCAGTGAATTCATGCCGACGCCGGTGGCCGC
TaD53-AD-BamHI-R	CGAGCTCGATGGATCCTCACCATTCTAGAATTATTC
TaD53-cLUC-KpnI-F	ACGCGTCCCGGGGCGGTACCATGCCGACGCCGGTGGCCGC
TaD53-cLUC-SalI-R	GAACGAAAGCTCTGCAGGTCGACTCACCATTCTAGAATTATTC
TaD53-P2YC-PacI-F	CATTTACGAACGATAGTTAATTAAATGCCGACGCCGGTGGCCGC
TaD53-P2YC-SpeI-R	ACCACTGCCACCTCCTCCACTAGTCCATTCTAGAATTATTCTGG
TaD53-163-HindIII-F	AGGACAGCCCAAGCTTATGCCGACGCCGGTGGCCGC
TaD53-163-BamHI-R	TGCTCACCATGGATCCCCATTCTAGAATTATTCTGG
