# Supplementary material for: Association of TaD14-4D, a Gene Involved in Strigolactone Signaling, with Yield Contributing Traits in Wheat
Source: Int J Mol Sci. 2021 Apr 3;22(7):3748. doi: 10.3390/ijms22073748 (PMC8038469; doi:10.3390/ijms22073748)
Supplement: Supplementary file 1 [file ijms-22-03748-s001.zip › Supplementary Files/Table S2.xlsx]

## Sheet: Table S2
Table S2. The 32 wheat accessions used for polymorphism discovery.
Number	Accession	Haplotype	Variety type
1	Zhongyou9507	TaD14-4D-HapIII	Modern Cultivar
2	Jinghong 5	TaD14-4D-HapIII	Modern Cultivar
3	Xibei 60	TaD14-4D-HapI	Modern Cultivar
4	Laizhou 953	TaD14-4D-HapI	Modern Cultivar
5	Aimengniu	TaD14-4D-HapI	Modern Cultivar
6	Baidongmai	TaD14-4D-HapI	Landraces
7	Mingxian 169	TaD14-4D-HapII	Modern Cultivar
8	Fan 6	TaD14-4D-HapII	Modern Cultivar
9	Dingxi 24	TaD14-4D-HapI	Modern Cultivar
10	Xinkehan 9	TaD14-4D-HapI	Modern Cultivar
11	Yangmai 158	TaD14-4D-HapI	Modern Cultivar
12	Sanyuehuang	TaD14-4D-HapI	Landraces
13	Mazhamai	TaD14-4D-HapI	Landraces
14	Liuyuehuang	TaD14-4D-HapI	Landraces
15	Mentana	TaD14-4D-HapI	Introduced Cultivar
16	Kelao 4	TaD14-4D-HapI	Modern Cultivar
17	Diyouzao	TaD14-4D-HapIII	Modern Cultivar
18	Zijiehong	TaD14-4D-HapI	Landraces
19	Hongpixiaomai	TaD14-4D-HapI	Landraces
20	Tuokexun 1	TaD14-4D-HapI	Modern Cultivar
21	Guangtou	TaD14-4D-HapIII	Landraces
22	Funo	TaD14-4D-HapI	Introduced Cultivar
23	Rikaze 8	TaD14-4D-HapI	Modern Cultivar
24	Youzimai	TaD14-4D-HapI	Landraces
25	Hongjinmai	TaD14-4D-HapI	Landraces
26	Shanmai	TaD14-4D-HapI	Landraces
27	Xingyi 4	TaD14-4D-HapIII	Modern Cultivar
28	Hongjinbaoyin	TaD14-4D-HapI	Landraces
29	Honghuazao	TaD14-4D-HapI	Landraces
30	Ganmai8	TaD14-4D-HapI	Modern Cultivar
31	Bendihuanghuamai	TaD14-4D-HapI	Landraces
32	Zipi	TaD14-4D-HapI	Landraces
